# Supplementary material for: Morphological and Physio-Chemical Responses to PEG-Induced Water Stress in Vanilla planifolia and V. pompona Hybrids
Source: Int J Mol Sci. 2023 Feb 28;24(5):4690. doi: 10.3390/ijms24054690 (PMC10003678; doi:10.3390/ijms24054690)
Supplement: Supplementary file 1 [file ijms-24-04690-s001.zip]

Archive with 1 entries (1 files):
- ijms-2215395-supplementary.pdf
